# Supplementary material for: Association between Pre-Treatment Biological Indicators and Compliance to Neoadjuvant/Perioperative Chemotherapy in Operable Gastric Cancer
Source: Nutrients. 2023 Aug 17;15(16):3604. doi: 10.3390/nu15163604 (PMC10458231; doi:10.3390/nu15163604)
Supplement: Supplementary file 1 [file nutrients-15-03604-s001.zip]

Archive with 1 entries (1 files):
- nutrients-2485905-supplementary.pdf
